# Supplementary material for: Active peptides of TSP-1 inhibit retinal angiogenesis through the CD36 pathway in a rat model of choroidal neovascularization
Source: PLoS One. 2025 Jun 20;20(6):e0325661. doi: 10.1371/journal.pone.0325661 (PMC12180637; doi:10.1371/journal.pone.0325661)
Supplement: S1 Data — (ZIP) [file pone.0325661.s003.zip]

Archive with 16 entries (15 files):
- minimal data set/
- __MACOSX/._minimal data set
- minimal data set/Fig3.xlsx
- __MACOSX/minimal data set/._Fig3.xlsx
- minimal data set/Fig2.xlsx
- __MACOSX/minimal data set/._Fig2.xlsx
- minimal data set/Fig5.xlsx
- __MACOSX/minimal data set/._Fig5.xlsx
- minimal data set/Fig4.xlsx
- __MACOSX/minimal data set/._Fig4.xlsx
- minimal data set/Supplementary Figure-Appendix A2.xlsx
- __MACOSX/minimal data set/._Supplementary Figure-Appendix A2.xlsx
- minimal data set/Supplementary Figure-Appendix A1.xlsx
- __MACOSX/minimal data set/._Supplementary Figure-Appendix A1.xlsx
- minimal data set/Fig1.xlsx
- __MACOSX/minimal data set/._Fig1.xlsx
