# Supplementary material for: Active peptides of TSP-1 inhibit retinal angiogenesis through the CD36 pathway in a rat model of choroidal neovascularization
Source: PLoS One. 2025 Jun 20;20(6):e0325661. doi: 10.1371/journal.pone.0325661 (PMC12180637; doi:10.1371/journal.pone.0325661)
Supplement: S1 Data — (ZIP) [file pone.0325661.s003.zip › minimal data set/Fig3.xlsx]

## Sheet: Western blot
	Control	VEGF	VEGF+VR13
Relative protein level CD31/beta actin	1.09091	1.44737	1
	0.888889	0.948276	0.413793
	0.513514	1.62069	0.135593
	0.473684	0.970588	0.740741
	0.727273	1.12195	0.688525
	Control	VEGF	VEGF+VR13
Relative protein level VEGF/beta actin	0.272727	1.28947	0.352941
	0.259259	0.810345	0.189655
	0.567568	1.33333	1
	0.864865	1.89655	0.59322
	0.5	1.55882	0.185185
	0.546875	1.11429	0.909091

## Sheet: flow cytometry
	Control	VEGF	VEGF+VR13
apoptosis rate	8.47	8.99	18.08
	9.86	11.46	18.16
	9.53	10.46	18.77
	12.34	11.8	14.51
	13.26	11.97	15.2
	13.38	12.71	15.01
