# Supplementary material for: Active peptides of TSP-1 inhibit retinal angiogenesis through the CD36 pathway in a rat model of choroidal neovascularization
Source: PLoS One. 2025 Jun 20;20(6):e0325661. doi: 10.1371/journal.pone.0325661 (PMC12180637; doi:10.1371/journal.pone.0325661)
Supplement: S1 Data — (ZIP) [file pone.0325661.s003.zip › minimal data set/Fig2.xlsx]

## Sheet: Wound Healing
	Control	VEGF	VEGF+VR13
Relative migration rate(%)	21.8	27.23	15.54
	26.27	30.52	16.71
	24.76	29.86	17.85
	26.95	29	13.69

## Sheet: CCK-8
	Control	VEGF	VEGF+VR13
Cell viability	100	115.6	88.78
	100	125.73	79.64
	100	112.94	96.53
	100	109.63	82.98

## Sheet: EdU
	Control	VEGF	VEGF+VR13
EdU positive(%)	27.74	37.99	32.08
	30	38.36	28
	32.97	36.47	26.27
	30.37	33.64	25.19
