# Supplementary material for: Active peptides of TSP-1 inhibit retinal angiogenesis through the CD36 pathway in a rat model of choroidal neovascularization
Source: PLoS One. 2025 Jun 20;20(6):e0325661. doi: 10.1371/journal.pone.0325661 (PMC12180637; doi:10.1371/journal.pone.0325661)
Supplement: S1 Data — (ZIP) [file pone.0325661.s003.zip › minimal data set/Fig5.xlsx]

## Sheet: Western blot
	Control	VEGF	VEGF+VR13
Relative protein level CD31/beta actin	0.947368	1.34615	1.43902
	0.311111	0.4	0.789474
	0.588235	1.41667	1.23809
	Control	VEGF	VEGF+VR13
Relative protein level VEGF/beta actin	1.15789	1.09615	1.82927
	1.08772	1.53846	2.68293
	0.733333	0.514286	0.894737
	1.29412	2	1

## Sheet: Wound Healing
	Control	VEGF	VEGF+VR13
Relative migration rate(%)	21.68	18.54	20.84
	22.49	15.66	20.08
	17.78	16.35	21.18
	22.53	18.64	20.07
	18.93	20.8	14.45
	23.8	19.6	21.54
	25.3	18.2	23.15
	20.87	27.65	22.17

## Sheet: EdU
	Control	VEGF	VEGF+VR13
EdU positive(%)	25.7	24	31.26
	35.59	28.99	36.67
	34.11	30.32	30.98
	26.21	23.72	33.8
