# Supplementary material for: Active peptides of TSP-1 inhibit retinal angiogenesis through the CD36 pathway in a rat model of choroidal neovascularization
Source: PLoS One. 2025 Jun 20;20(6):e0325661. doi: 10.1371/journal.pone.0325661 (PMC12180637; doi:10.1371/journal.pone.0325661)
Supplement: S1 Data — (ZIP) [file pone.0325661.s003.zip › minimal data set/Fig4.xlsx]

## Sheet: Western blot
	Control	CNV-2W+VR-13	CNV-2W	CNV-4W+VR-13	CNV-4W	CNV-6W+VR-13	CNV-6W	CNV-8W+VR-13	CNV-8W	CNV-10W+VR-13	CNV-10W
Relative protein level CD31/beta actin	0.147059	0.088235	0.333333	0.321429	0.487179	0.321429	1.15385	0.580645	0.580645	0.513514	0.548387
	0.151515	0.088235	0.444444	0.5	0.974359	0.535714	1.53846	0.689655	0.709677	0.513514	1.03226
	0.15625	0.147059	0.666667	0.5	0.589744	0.666667	1.61539	0.758621	0.806452	0.486486	0.709677
	Control	CNV-2W+VR-13	CNV-2W	CNV-4W+VR-13	CNV-4W	CNV-6W+VR-13	CNV-6W	CNV-8W+VR-13	CNV-8W	CNV-10W+VR-13	CNV-10W
Relative protein level VEGF/beta actin	0.266667	0.12766	0.609756	1.2439	2.22581	1.22222	1.33333	0.666667	0.708333	0.233333	0.21875
	0.263158	0.21875	0.8	0.45	1.31373	0.666667	1.23529	0.892857	1.21739	0.304348	0.255814
	0.28125	0.15	0.958333	1.38461	2.69697	1.08333	1.9	0.909091	1.71429	0.689655	0.396226
	0.294118	0.147059	0.388889	0.357143	0.820513	0.821429	1.65385	1.06897	1.22581	0.783784	0.857143
	0.205882	0.117647	0.308333	0.25	0.948718	0.75	1.42308	1.10345	0.806452	0.702703	0.342857
	0.363636	0.162162	1.04167	2.125	3.83333	1.22222	1.26316	0.666667	0.68	0.2	0.148936
	0.153846	0.145833	0.380952	0.310345	2.48148	0.458333	1.75	1.04167	1.27273	0.28	0.207547
