# Supplementary material for: Active peptides of TSP-1 inhibit retinal angiogenesis through the CD36 pathway in a rat model of choroidal neovascularization
Source: PLoS One. 2025 Jun 20;20(6):e0325661. doi: 10.1371/journal.pone.0325661 (PMC12180637; doi:10.1371/journal.pone.0325661)
Supplement: S1 Data — (ZIP) [file pone.0325661.s003.zip › minimal data set/Supplementary Figure-Appendix A2.xlsx]

## Sheet: CCK-8
	0.5ng/ml	1ng/ml	2ng/ml	3ng/ml	4ng/ml
Cell viability	113.89	115.6	109.13	105.11	93.24
	128.71	125.73	115.11	103.71	111.23
	115.01	120.05	118.17	115.47	116.67
		116.5

## Sheet: qPCR
	NC	shCD36
Relative mRNA expression of CD36	1.00773	0.150494
	1.26673	0.103028
	0.783377	0.126843
		0.150494
