# Supplementary material for: Active peptides of TSP-1 inhibit retinal angiogenesis through the CD36 pathway in a rat model of choroidal neovascularization
Source: PLoS One. 2025 Jun 20;20(6):e0325661. doi: 10.1371/journal.pone.0325661 (PMC12180637; doi:10.1371/journal.pone.0325661)
Supplement: S1 Data — (ZIP) [file pone.0325661.s003.zip › minimal data set/Supplementary Figure-Appendix A1.xlsx]

## Sheet: Wound Healing
VR-9	0μg/ml	10μg/ml	25μg/ml	50μg/ml	75μg/ml	100μg/ml
Scratch healing rate	27.37	20.63	19.37	23.58	12.63	13.37
	23.58	24	24	20.21	18.95	17.68
	26.32	17.26	24.42	21.89	13.47	18.95
	21.89	23.16	26.53	21.89	13.47	17.05
VR-10	0μg/ml	10μg/ml	25μg/ml	50μg/ml	75μg/ml	100μg/ml
Scratch healing rate	25.59	27.53	21.92	15.08	22.01	24.74
	30.21	20.67	16.27	21.57	24.04	25.35
	23.21	16.71	18.41	20.7	14.01	11.16
	31.48	25.97	24.2	21.18	18.54	21.77
	25.32	21.81	11.38	19.53	16.22	12.75
	26.79	23.24	22.71	22.69	17.61	23.78
	27.31	16.27	19.03	21.72	15.12	21.28
	25.71
VR-11	0μg/ml	10μg/ml	25μg/ml	50μg/ml	75μg/ml	100μg/ml
Scratch healing rate	35.6	25.62	27.86	21.41	23.77	16.86
	25.5	24.76	27.77	23.75	27.13	18.31
	28.55	23.12	19.9	20.57	18.53	22.06
	30.65	32.12	21.92	19.09	17.97	26.91
VR-12	0μg/ml	10μg/ml	25μg/ml	50μg/ml	75μg/ml	100μg/ml
Scratch healing rate	24.2	22.86	14.22	20.21	23.58	17.95
	29.48	17.75	14.43	20.63	20.21	10.18
	29.03	19.32	22.69	19.79	20.21	19.53
	28.05	19.38	15.53	22.11	14.74	17.7

## Sheet: CCK-8
VR-9	0μg/ml	10μg/ml	25μg/ml	50μg/ml	75μg/ml	100μg/ml
Cell viability	100	98.28	96.91	91.75	94.39	94.33
	100	95.51	92.05	87.42	88.78	86.12
	100	95.51	89.2	89.2	88.78	87.94
VR-10	0μg/ml	10μg/ml	25μg/ml	50μg/ml	75μg/ml	100μg/ml
Cell viability	100	99.78	97.26	90.9	90.77	83.22
	100	94.69	95.01	92.59	87.8	84.85
	100	99.78	97.26	90.9	90.77	83.22
VR-11	0μg/ml	10μg/ml	25μg/ml	50μg/ml	75μg/ml	100μg/ml
Cell viability	100	97.28	94.04	93.79	97.36	96.26
	100	98.67	96.35	95.65	95.79	95
	100	97.34	92.43	91.85	96.07	92.53
VR-12	0μg/ml	10μg/ml	25μg/ml	50μg/ml	75μg/ml	100μg/ml
Cell viability	100	99.13	94.08	80.54	78.1	75.82
	100	98.15	89.51	77.61	77.93	74.84
	100	91.3	91.63	88.53	82.66	77.93
