# Supplementary material for: Active peptides of TSP-1 inhibit retinal angiogenesis through the CD36 pathway in a rat model of choroidal neovascularization
Source: PLoS One. 2025 Jun 20;20(6):e0325661. doi: 10.1371/journal.pone.0325661 (PMC12180637; doi:10.1371/journal.pone.0325661)
Supplement: S1 Data — (ZIP) [file pone.0325661.s003.zip › minimal data set/Fig1.xlsx]

## Sheet: Wound Healing
	0μg/ml	10μg/ml	25μg/ml	50μg/ml	75μg/ml	100μg/ml
Relative migration rate(%)	26.69	19.58	20.77	16.27	25.94	15.63
	23.63	24.26	17.8	17.51	16.01	13.39
	35.21	12.61	14.97	21.18	18.63	20.8
	31.71	24.36	18.93	23.27	20.06	12.99
	22.93	19.64	23.26	20.26	28.97	20.55
	27.57	20.71	21.72	20.32	20.99	19.03
	27.18	13.34	20.74	19.19	21.25	23.55
	29.97	18.05	10.64	17.88	16.13	18.06
	26.94	14.01	18.78	22.72	19.05	22.02
	24.98	20.66	21.07	22.12	16.85	9.74
	25.65	15	11.59	20.29	17	17.97
	30.49	15.28	22.89	16.17	11.82	14.96

## Sheet: CCK-8
	0μg/ml	10μg/ml	25μg/ml	50μg/ml	75μg/ml	100μg/ml
Cell viability	100	89.1	88.38	80.16	78.08	77.32
	100	89.9	79.84	74.89	68.66	66.43
	100	90.5	86.69	83.16	76.23	75.33
